# Supplementary material for: Cationic/Anionic Poly(p-Phenylene Oxide) Membranes: Preparation and Electrodialysis Performance for Nickel Recovery from Industrial Effluents
Source: Membranes (Basel). 2024 Dec 11;14(12):268. doi: 10.3390/membranes14120268 (PMC11678474; doi:10.3390/membranes14120268)
Supplement: Supplementary file 1 [file membranes-14-00268-s001.zip]

Archive with 1 entries (1 files):
- membranes-3313928-supplementary.pdf
